# Supplementary material for: Protein‐Derived Signal Peptides Induced by Agrobacterium Infection Promote the Secretion of Recombinant Proteins in Nicotiana benthamiana
Source: Plant Biotechnol J. 2025 Dec 16;24(1):187–203. doi: 10.1111/pbi.70498 (PMC12854903; doi:10.1111/pbi.70498)
Supplement: Supplementary file 2 — Tables S1–S4: pbi70498‐sup‐0002‐TablesS1‐S4.xlsx. [file PBI-24-187-s001.xlsx]

## Sheet: Table S1
	Supplementary Table 1. Relative amounts of N-glycans detected in each GCase.
	Structure					Cerezyme
		Composition	Abbreviation	Calculated Mw		Asn59	Asn146	Asn270
						Arg48-Lys78	Thr132-Lys157	Asp263-Arg277
	a1,6-Fucosylated	Hex1DeoxyHex1HexNAc2	MF	714.269		-	-	7.17136
		Hex2DeoxyHex1HexNAc2	M2F	876.322		-	-	30.1
		Hex3DeoxyHex1HexNAc2	M3F	1038.38		100	76.1905	52.2515
		Hex3DeoxyHex1HexNAc3	GNM3F	1241.45		-	23.8095	10.4772
		Hex3Pent1HexNAc2	M3X	1024.36		-	-	-
	a1,3-Fucosylated	Hex2DeoxyHex1HexNAc2	M2F	1024.36		-	-	-
		Hex3DeoxyHex1HexNAc2	M3F	1024.36		-	-	-
	b1,2-Xylaosylated & a1,3-Fucosylated	Hex1DeoxyHex1Pent1HexNAc2	MFX	846.311		-	-	-
		Hex2DeoxyHex1Pent1HexNAc2	M2FX	1008.36		-	-	-
		Hex3DeoxyHex1Pent1HexNAc2	M3FX	1170.42		-	-	-
	Terminal N-acetylglucosaminylated	Hex2DeoxyHex1Pent1HexNAc3	GNM2FX	1211.44		-	-	-
		Hex3DeoxyHex1HexNAc3	GNM3F	1227.44		-	-	-
		Hex3DeoxyHex1Pent1HexNAc3	GNM3FX	1373.5		-	-	-
		Hex3DeoxyHex1Pent1HexNAc4	GN2M3FX	1576.57		-	-	-
	Lewis a structure	Hex4DeoxyHex2Pent1HexNAc4	GalFGN2M3FX	1884.69		-	-	-
		Total	Terminal GlcNAc residue(s)			0	23.8095	10.4772
			Lewis a structure			-	-	-
		Average N-glycan Mass (Mn)				1038.38	1086.73	987.631
		Mass difference of band 1 and 2		Asn59		-
				Asn146		-
				Asn270		-
		Tatal	Mass diffrence of band 1 and 2
	Structure					SPGCase								SPGN
						band 1				band 2				band 1				band 2
		Composition	Abbreviation	Calculated Mw		Asn59	Asn146	Asn270		Asn59	Asn146	Asn270		Asn59	Asn146	Asn270		Asn59	Asn146	Asn270
						Arg48-Lys74	Thr132-Lys157	Asp263-Arg277		Arg48-Lys74	Thr132-Lys157	Asp263-Arg277		Arg48-Lys74	Thr132-Lys157	Asp263-Arg277		Arg48-Lys74	Thr132-Lys157	Asp263-Arg277
	a1,6-Fucosylated	Hex1DeoxyHex1HexNAc2	MF	714.269		-	-	-		-	-	-		-	-	-		-	-	-
		Hex2DeoxyHex1HexNAc2	M2F	876.322		-	-	-		-	-	-		-	-	-		-	-	-
		Hex3DeoxyHex1HexNAc2	M3F	1038.38		-	-	-		-	-	-		-	-	-		-	-	-
		Hex3DeoxyHex1HexNAc3	GNM3F	1241.45		-	-	-		-	-	-		-	-	-		-	-	-
		Hex3Pent1HexNAc2	M3X	1024.36		-	-	-		-	-	-		-	-	-		-	-	-
	a1,3-Fucosylated	Hex2DeoxyHex1HexNAc2	M2F	1024.36		-	-	-		-	-	7.4714		-	-	-		-	-	-
		Hex3DeoxyHex1HexNAc2	M3F	1024.36		-	-	-		-	-	8.84721		-	-	-		-	-	-
	b1,2-Xylaosylated & a1,3-Fucosylated	Hex1DeoxyHex1Pent1HexNAc2	MFX	846.311		-	-	-		-	-	3.16556		-	-	-		-	-	-
		Hex2DeoxyHex1Pent1HexNAc2	M2FX	1008.36		-	-	4.06861		-	7.00411	19.8447		-	-	-		-	11.626	17.8596
		Hex3DeoxyHex1Pent1HexNAc2	M3FX	1170.42		-	6.21098	6.11322		59.951	49.8587	26.174		19.2183	14.2435	15.6517		100	78.7141	73.7551
	Terminal N-acetylglucosaminylated	Hex2DeoxyHex1Pent1HexNAc3	GNM2FX	1211.44		-	-	10.3979		-	-	5.52227		-	-	6.47761		-	-	-
		Hex3DeoxyHex1HexNAc3	GNM3F	1227.44		11.9438	-	-		-	-	-		-	-	-		-	-	-
		Hex3DeoxyHex1Pent1HexNAc3	GNM3FX	1373.5		13.5653	17.9283	24.9771		13.6049	15.3421	12.6742		19.888	19.1186	23.7167		-	9.65983	8.38524
		Hex3DeoxyHex1Pent1HexNAc4	GN2M3FX	1576.57		66.6204	75.8607	46.0884		26.4441	27.7951	16.3007		60.8937	60.3569	54.154		-	-	-
	Lewis a structure	Hex4DeoxyHex2Pent1HexNAc4	GalFGN2M3FX	1884.69		7.87042	-	8.35472		-	-	-		-	6.28088	-		-	-	-
		Total	Terminal GlcNAc residue(s)			92.1296	93.789	81.4634		40.049	43.1372	34.4971		80.7817	79.4756	84.3483		0	9.65983	8.38524
			Lewis a structure			7.87042	-	8.35472		-	-	-		-	6.28088	-		-	-	-
		Average N-glycan Mass (Mn)				1531.58	1514.94	1465.68		1305.45	1303.12	1198.37		1458.13	1499.25	1441.19		1170.42	1171.19	1158.5
		Mass difference of band 1 and 2		Asn59		226.125								287.713
				Asn146		211.825								328.056
				Asn270		267.305								282.685
		Tatal	Mass diffrence of band 1 and 2			940.341								1197.94
	Structure					SPChi8								SPExt
						band 1				band 2				band 1				band 2
		Composition	Abbreviation	Calculated Mw		Asn59	Asn146	Asn270		Asn59	Asn146	Asn270		Asn59	Asn146	Asn270		Asn59	Asn146	Asn270
						Arg48-Lys74	Thr132-Lys157	Asp263-Arg277		Arg48-Lys74	Thr132-Lys157	Asp263-Arg277		Arg48-Lys74	Thr132-Lys157	Asp263-Arg277		Arg48-Lys74	Thr132-Lys157	Asp263-Arg277
	a1,6-Fucosylated	Hex1DeoxyHex1HexNAc2	MF	714.269		-	-	-		-	-	-		-	-	-		-	-	-
		Hex2DeoxyHex1HexNAc2	M2F	876.322		-	-	-		-	-	-		-	-	-		-	-	-
		Hex3DeoxyHex1HexNAc2	M3F	1038.38		-	-	-		-	-	-		-	-	-		-	-	-
		Hex3DeoxyHex1HexNAc3	GNM3F	1241.45		-	-	-		-	-	-		-	-	-		-	-	-
		Hex3Pent1HexNAc2	M3X	1024.36		-	-	-		-	-	-		-	-	-		-	-	2.57279
	a1,3-Fucosylated	Hex2DeoxyHex1HexNAc2	M2F	1024.36		-	-	-		-	-	10.7453		-	-	-		-	-	9.73453
		Hex3DeoxyHex1HexNAc2	M3F	1024.36		-	-	-		-	-	11.5185		-	-	-		-	-	10.7643
	b1,2-Xylaosylated & a1,3-Fucosylated	Hex1DeoxyHex1Pent1HexNAc2	MFX	846.311		-	-	7.32908		-	-	4.07428		-	-	-		-	-	3.58987
		Hex2DeoxyHex1Pent1HexNAc2	M2FX	1008.36		-	-	5.92992		-	13.3608	26.0043		-	-	-		-	11.6143	24.6649
		Hex3DeoxyHex1Pent1HexNAc2	M3FX	1170.42		16.8073	13.5575	8.22939		87.4338	76.5952	35.026		9.03694	7.94011	5.37959		75.5241	68.8525	30.7157
	Terminal N-acetylglucosaminylated	Hex2DeoxyHex1Pent1HexNAc3	GNM2FX	1211.44		-	-	10.0655		-	-	-		-	-	11.2976		-	-	3.50557
		Hex3DeoxyHex1HexNAc3	GNM3F	1227.44		-	-	-		-	-	-		-	-	-		-	-	-
		Hex3DeoxyHex1Pent1HexNAc3	GNM3FX	1373.5		18.2421	19.556	24.444		-	10.0441	6.6403		14.3884	17.8049	26.6425		11.8848	10.6303	7.81774
		Hex3DeoxyHex1Pent1HexNAc4	GN2M3FX	1576.57		64.9506	66.8865	44.0022		12.5662	-	5.99137		69.4863	74.255	49.261		12.5911	8.90295	6.63456
	Lewis a structure	Hex4DeoxyHex2Pent1HexNAc4	GalFGN2M3FX	1884.69		-	-	-		-	-	-		7.08833	-	7.41929		-	-	-
		Total	Terminal GlcNAc residue(s)			83.1927	86.4425	78.5116		12.5662	10.0441	12.6317		83.8747	92.0599	87.2011		24.4759	19.5332	17.9579
			Lewis a structure			-	-	-		-	-	-		7.08833	-	7.41929		-	-	-
		Average N-glycan Mass (Mn)				1471.26	1481.8	1369.54		1221.46	1169.16	1120.37		1532.49	1508.17	1482.23		1245.69	1209.34	1129.38
		Mass difference of band 1 and 2		Asn59		249.809								286.799
				Asn146		312.633								298.824
				Asn270		249.169								352.853
		Tatal	Mass diffrence of band 1 and 2			1082.15								1251.3
	The relative ratios of each structure were calculated on the basis of the signal intensities as determined by nanoLC–MS/MS analysis.

## Sheet: Table S2
	Supplementary Table 2. Secreted proteins and their signal peptide sequences in N. benthamiana
	*Query				Homologue protein in N. benthamiana
	NCBI access No.	Original	Protein		**Protein ID	Function	***Signal peptide sequence
	116342	Nicotiana tabacum	Acidic endochitinase Q precursor (PR-3)		Niben101Scf02041g00002.1	Glycoside hydrolase, family 19	MEFSGSPLVLFCCVFFLFLTGSLA
	19773	Nicotiana tabacum	Acidic chitinase PR-Q (PR-3)
	563487	Hordeum vulgare subsp. Vulgare	Chitinase
	121663827	Nicotiana tabacum	Class IV chitinase		Niben101Scf04644g00011.1		MINNFSSRKHFIFICTIAIIVPRLILA
	89275293	Momordica charantia	Chitinase		Niben101Scf07491g00003.1		MRLCKFTALSSLLFSLLLLSASA
	26422796	Solanum tuberosum	Acidic class II 1,3-b-glucanase prec.(PR-2)		Niben101Scf01001g00005.1	Glycoside hydrolase, family 17	MALCIKNGFLAALVLVGLLLCSIQMIGA
	38091032	Solanum tuberosum	1,3-b-Glucan glucanohydrolase (PR-2)
	119012	Nicotiana tabacum	Glucan endo-1,3-b-glucosidase (PR-2) (acidic form GI9 precursor)
	3395595	Solanum tuberosum	Glucan endo-1,3-b-glucosidase (PR-2)
	1706552		Glucan endo-1,3-b-glucosidase (PR-2) (acidic form PR-N)
	7559424		Homologue to a-L-arabinofuranosidase		Niben101Scf06716g01001.1	Glycoside hydrolase superfamily	MESRHSLYHVLLLLFCGLSALRQCSA
	34765755		a-Galactosidase		Niben101Scf00338g08018.1	Glycosyl hydrolase, family 13	MMPPTLKLLLWCCLCSCGVLTTTYA
					Niben101Scf02913g00028.1		MEIKLLGTKLLLALWLLMSAVCSG
	7939623	Solanum lycopersicum	Putative b-galactosidase		Niben101Scf04549g10022.1	Glycoside hydrolase, family 35	MMGLSVMLVFGGLVLHCLVMTSFA
	37359706	Solanum lycopersicum	b-D-Xylosidase (LEXYL1)		Niben101Scf01623g16002.1	Glycoside hydrolase family 3	MSGGLSNPTSTLSIFFFFLIAVSVQA
	20170291		Homologue to β-D-xylosidase (LEXYL2)
	13097843		Homologue to acidic PR-1		Niben101Scf04053g02006.1	Cysteine-rich secretory protein	MGYSKTLVACFITFAILSPSSQA
	190787240		Homologue to protein kinase		Niben101Scf22806g00005.1	Receptor-like protein kinase	MGGVRVQLLRLVLEVCVFALVLQGSAG
	47513935		Homologue to copper-binding domain protein plastocyanin		Niben101Scf01036g08009.1	Early nodulin-like protein 2	MVMALQRHFSVLLLLLACLIGFSHS
	48754206		Homologue to copper binding domain protein plastocyanin
	10798754	Nicotiana tabacum	NtEIG-A1		Niben101Scf03930g00018.1	Early nodulin-like protein 1	MDMIMRMVLFGALALASLFQLTTA
	47512451		Germin-like protein (PR-16)		Niben101Scf00493g00020.1	Germin-like protein subfamily 3 member 1	MFKLLFLLAIFILGSNA
	31711507	Nicotiana tabacum	24K germin like protein (PR-16)		Niben101Scf09631g00003.1	Germin-like protein subfamily 3 member 3	MFFQSFFIFSLLFLSSEA
	39883196		Homologue to PR-protein R major form precursor (thaumatin-like protein) (PR-5) (thaumatin-like protein) (PR-5)		Niben101Scf01400g00014.1	Thaumatin-like protein	MNFLKSFPFFAFLCFGQYFVAVTHA
	131017	Nicotiana tabacum	PR-protein R minor form precursor (thaumatin-like protein) (PR-5)
					Niben101Scf03436g01016.1		MMSFFTFLSVVAYQLFLTQA
	76866962		Expansin-like protein		Niben101Scf00780g01029.1	Expansin-like A1	MALPIVSCLFFLLMISSATA
	83423033		Homologue to secretory peroxidases		Niben101Scf07182g06006.1	Peroxidase N	MKKSCNFLFYFQVLTFLILFIAVDS
	218308	Nicotiana tabacum	Peroxidase		Niben101Scf03460g04004.1	Peroxidase 53	MSFLRFVGTILFLVATFGASNA
	39866343		Homologue to bacterial induced peroxidase		Niben101Scf12373g00005.1	Peroxidase 52	MASLTRNVLLTFLCVLLGFACFSNA
					Niben101Scf09082g00001.1		MSSLTRDILLTFLCVLLVFACFSNA
	190873281		Homologue to subtilases		Niben101Scf02552g00013.1	subtilisin-like serine protease 2
					Niben101Scf02941g01005.1	subtilisin-like serine protease	MKDAVLFFCLYLFLVSFLRESNA
	8347420	Nicotiana tabacum	Cysteine protease		Niben101Scf02763g05012.1	Cathepsin B-like cysteine proteinase 4	MSRFSLLLALVVAGGLFAAALAGPATFA
	51297069		Homologue to serine carboxypeptidase		Niben101Scf06342g03003.1	Serine carboxypeptidase-like 48	MASSFSFLFLALFLLFLSSPSLS
					Niben101Scf02803g04007.1	Serine carboxypeptidase-like 49	MAQMKLSHSVLLFLSLLFLLVLSPSSFA
	94461287		Homologue to CND41 (aspartate proteases domain)		Niben101Scf08617g01003.1	Eukaryotic aspartyl protease family protein
	27803890	Solanum tuberosum	NtPRp27-like protein (homologue to peptidase M)		Niben101Scf03385g02011.1	Plant basic secretory protein (BSP) family protein	MAHKIFFISSLFVLAIFTQNIHA
	39879236		Homologue to Kunitz trypsin inhibitor		Niben101Scf06424g00003.1	kunitz trypsin inhibitor 1	MEVINLTRFMVPFLLVALSTSSFFLVKA
	*Queries of proteins are from Goulet et al. (2010), Proteomics, 10, 2536–2544.
	**Based on the queryinformation, homologue proteins were searched in the Sol Genomic Network database.
	***Signal peptide sequences are predicted using proteins identified by the database search and the SignalP server.

## Sheet: Table S3
	Supplementary Table 3. Secreted proteins and their signal peptide sequences in Arabidopsis
	*Protein	AGI code	**Localization prediction	Signal peptide sequence
	Expansin-like protein	At3g45970	Membrane, Type I membrane protein	MGSFLFLIVV IFLFSSSVNA
	b-Fructofuranosidase 5	At1g55120	Secreted, extracellular space, apoplast	MAKLNRSNIG LSLLLSMFLA NFITDLEA
	Glycosyl hydrolase family 17 protein	At1g64760	Secreted, Cell wall	MSNLLALVVGFVIVIGHLGILVNGLGVNWGTMA
	Glycosy lhydrolase family 17 protein fragment	At4g34480	Secreted, Cell wall	MALSISIYFLLIFLSHFPSSHA
	Glycosyl hydrolase family 3 protein	At5g10560	Secreted, extracellular space, extracellular matrix	MNLQLTLISLLFFTSAIA
	Xyloglucan endo-1,4-b-D-glucanase	At4g30270	Secreted, Cell wall	MSPFKIFFFTTLLVAAFSVSA
	Polygalacturonase	At3g16850	Secreted, Cell wall	MKMPVALVWLLAFTILLISG
	Xyloglucan endotransglycosylase 6	At4g25810	Secreted, Cell wall	MAMISYSTIVVALLASFMICSVSA
	LysM domain GPI-anchored protein 2	At2g17120	Cell membrane	METSCFTLLGLLVSLSFFLTLSA
	Monocopper oxidase-like protein	At5g51480	Cell membrane	MAATDFFFAFVFSFALIFGFSFA
	Peroxidase	At5g64120	Secreted	MGLVRSLCLLITFLNCLIISVHG
	Peroxidase 17	At2g22420	Secreted, Vacuole	MSLLPHLILYLTLLTVVVT
	Peroxidase 53	At5g06720	Secreted	MAVTNLPTCDGLFIISLIVIVSSIFGTSSA
	Peroxidase 58	At5g19880	Secreted	MGLSKTIPLVLLPILMFGVLSNA
	Serine carboxypeptidase 20	At4g12910	Secreted	MSIITMVWLMKVFVFVTLLSLVFVITESA
	Serine carboxypeptidase 50	At1g15000	Secreted	MEQATTLFILLSTLLLAVSVES
	Subtilisin-like protease	At5g67360	Secreted, Cell wall	MSSSFLSSTAFFLLLCLGFCHVSS
	Cyclase-familyprotein	At4g34180	Secreted, extracellular space, extracellular matrix	MTRSVSFPLFLFAVVLSLSSSLLA
	*Queries of protein are from Tran and Plaxton, (2008), Proteomics, 8, 4317-4326.
	**Among the protein identified in Tran and Plaxton, 2010, only secreted protein predicted by Cell eFP Browser (https://bar.utoronto.ca/cell_efp/cgi-bin/cell_efp.cgi) were selected.
	***Signal peptide sequences are predicted using proteins identified by the database search and the SignalP server.

## Sheet: Table S4
	Supplementary Table 4. Primer information used in this study
	Primer	Squence (5' → 3')
	GNSP_GFP_Fw	TTATTGTGCAGTATCCAAATGATAGGGGCAATGAGTAAAGGAGAA
	Chi8SP_GFP_Fw	ACAGGGAGCTTGGCAATGAGTAAAGGAGAA
	ExtSP_GFP_Fw	TCTGAAAGCTCAGCAATGAGTAAAGGAGAA
	BMP4SP_GFP_Fw	CAAGTCCTGCTAGGAATGAGTAAAGGAGAA
	GC_Fw	TTCTTCACTGTTGATACATATGGAGTTTTCAAGTCCTTCC
	NoSP_GC_Fw	TTCTTCACTGTTGATACATATGGCCCGCCCCTGCATC
	GNSP_GC_Fw	TTATTGTGCAGTATCCAAATGATAGGGGCAGCCCGCCCCTGCATC
	Chi8SP_GC_Fw	ACAGGGAGCTTGGCAGCCCGCCCCTGCATC
	ExtSP_GC_Fw	TCTGAAAGCTCAGCAGCCCGCCCCTGCATC
	GFP_Fw	TTCTTCACTGTTGATACATATGAGTAAAGGAGAA
	GNSP_Fw	TTCTTCACTGTTGATACATATGGCTTTATGCATTAAAAATGGC TTTCTTGCTGCCCTTGTACTTGTTGGATTGTTATTGTGCAGTATC
	Chi8SP_Fw	TTCTTCACTGTTGATACATATGGAGTTTTCTGGATCACCACT GGTATTGTTTTGTTGTGTGTTTTTCCTGTTCTTAACAGGGAGCTTGGCA
	ExtSP_Fw	TTCTTCACTGTTGATACATATGGGGAAAATGGCTTCTCTATTT GCCACTCTTCTAGTAGTTTTAGTGTCACTTAGCTTAGCTTCTGAAAGCTCAGCA
	BMP4SP_Fw	ATTATTAATATGATTCCTGGTAACCGAATGCTGATGGTCGTTTTATTATGCCAAGTCCTGCTAGGA
	GFP_Re	TCATCTTCATCTTCATAAGAGCTTTATTTGTATAGTTC
	GC_Re	TCATCTTCATCTTCATAAGAGCTTCACTGGCGACGCCAC
	EF1-Fw	AGCTTTACCTCCCAAGTCATC
	EF1-Re	AGAACGCCTGTCAATCTTGG
	GFP-Fw2	ATGGCCAACACTTGTTACTAC
	GFP-Re2	ATCCTGTTGACGAGGGTGTC
